# Supplementary material for: Enhanced storage capacity with errors in scale-free Hopfield neural networks: An analytical study
Source: PLoS One. 2017 Oct 27;12(10):e0184683. doi: 10.1371/journal.pone.0184683 (PMC5659639; doi:10.1371/journal.pone.0184683)
Supplement: S1 Data Set — This is another supporting information which contains the data set necessary to replicate the “S7 Fig”. (XLS) [file pone.0184683.s009.xls]

## Sheet: monkey1(fve30;N=30,L=311) 
Macaque visual cortex connection matrix.
fve30.mat (binary directed network)
30 nodes, 311 links.
Reference: Felleman and van Essen (1991).
Contributor: Olaf Sporns.
column/row node index	1	2	3	4	5	6	7	8	9	10	11	12	13	14	15	16	17	18	19	20	21	22	23	24	25	26	27	28	29	30
1	0	1	1	0	1	1	0	0	1	0	0	0	0	0	0	0	0	0	0	0	0	1	1	1	0	0	0	0	0	0
2	1	0	1	1	1	1	1	1	1	1	0	0	0	0	0	0	0	0	0	0	1	1	1	1	0	1	0	0	1	0
3	1	1	0	0	1	1	0	1	1	1	0	0	0	0	0	0	0	0	1	0	1	0	1	1	1	1	0	0	1	0
4	0	1	1	0	1	1	1	0	1	1	0	0	0	0	0	0	0	0	1	0	1	0	1	1	0	1	0	0	1	0
5	1	1	1	1	0	1	0	0	1	1	0	0	0	0	0	0	0	0	0	0	1	1	1	0	0	0	1	0	1	0
6	1	1	1	1	1	0	0	1	1	1	1	1	1	1	0	1	0	0	1	1	0	0	0	1	1	0	1	0	1	1
7	0	1	0	1	0	1	0	0	0	0	1	1	0	0	0	0	0	0	0	0	0	0	0	0	0	0	0	0	0	0
8	1	0	1	0	0	1	0	0	1	1	0	0	0	0	0	0	0	0	0	0	0	1	1	0	0	0	0	0	1	0
9	1	1	1	1	1	1	0	1	0	1	0	0	0	0	0	0	0	0	0	0	1	1	1	1	1	1	0	0	1	1
10	0	0	1	0	1	1	0	1	1	0	1	1	0	0	0	0	1	0	1	0	1	1	0	0	1	1	0	1	1	0
11	0	0	0	0	0	1	0	0	0	1	0	0	0	1	1	1	0	0	0	0	1	0	0	0	0	0	0	0	1	1
12	0	0	0	0	0	1	0	0	0	0	1	0	0	1	0	1	0	0	0	0	1	0	0	0	0	0	0	0	1	1
13	0	0	0	0	0	1	0	0	0	0	0	1	0	0	1	1	0	0	0	0	0	0	0	0	0	0	0	0	0	0
14	0	0	0	0	0	1	0	0	0	0	0	1	0	0	1	1	0	0	0	0	0	0	0	0	0	0	0	0	0	0
15	0	0	0	0	0	0	0	0	0	0	0	1	0	1	0	0	0	0	0	0	0	0	0	0	0	0	0	1	1	1
16	0	0	0	0	0	1	0	0	0	0	0	1	0	1	0	0	0	0	1	1	0	0	0	0	0	0	0	0	0	0
17	0	0	0	0	0	0	0	0	0	1	0	0	1	1	0	0	0	1	1	1	1	1	0	0	0	0	0	1	1	1
18	0	0	0	0	0	0	0	0	0	0	0	0	0	0	1	0	1	0	1	1	0	0	0	0	0	0	0	1	0	1
19	0	0	1	1	0	1	0	0	0	1	0	1	0	1	1	1	1	1	0	0	1	0	0	0	0	0	0	1	0	1
20	0	0	0	0	0	1	0	0	0	0	0	1	1	1	1	1	1	1	0	0	0	0	0	0	0	0	0	1	0	1
21	0	1	1	1	1	0	0	1	1	1	1	1	0	0	0	0	1	0	0	0	0	0	1	0	1	1	1	1	1	0
22	0	1	0	0	1	0	0	0	1	1	0	0	0	0	0	0	1	0	0	0	0	0	1	0	0	1	0	0	1	0
23	1	0	0	0	0	0	0	0	1	0	0	0	0	0	0	0	0	0	0	0	1	1	0	0	1	1	1	1	1	0
24	1	0	1	1	0	1	0	0	1	0	0	0	0	0	0	0	0	0	0	0	0	0	1	0	0	0	1	1	0	0
25	0	0	1	1	1	1	0	0	1	1	0	1	0	0	0	0	0	0	1	0	1	1	1	0	0	1	1	1	1	1
26	0	0	1	0	0	0	0	0	1	1	0	0	0	0	0	0	0	0	0	0	1	1	1	0	1	0	0	1	1	0
27	0	0	0	0	1	1	0	0	0	1	0	0	0	0	0	0	0	0	0	0	1	1	1	1	1	0	0	1	0	1
28	0	0	0	0	0	0	0	0	0	0	0	0	0	0	1	0	1	1	1	1	1	1	1	0	1	0	1	0	1	1
29	0	0	0	0	0	0	0	0	1	1	0	0	1	1	1	0	1	0	0	0	1	1	1	0	1	1	1	1	0	1
30	0	0	0	0	0	0	0	0	0	0	0	0	1	1	1	0	1	1	1	1	0	0	0	0	0	0	1	1	1	0

## Sheet: monkey2(macaque47;N=47,L=505)
Macaque large-scale visual and sensorimotor area corticocortical connectivity.
macaque47.mat (binary directed network)
47 nodes, 505 links.
Reference: Honey et al. (2007).
Contributor: Rolf Kötter.
column/row node index	1	2	3	4	5	6	7	8	9	10	11	12	13	14	15	16	17	18	19	20	21	22	23	24	25	26	27	28	29	30	31	32	33	34	35	36	37	38	39	40	41	42	43	44	45	46	47
1	0	1	0	0	0	1	0	0	1	1	1	1	0	1	0	0	0	0	0	1	0	0	0	0	0	0	0	0	0	0	0	0	0	1	0	0	0	0	0	0	0	0	0	0	0	0	0
2	1	0	0	0	1	1	0	0	1	0	1	1	0	1	0	0	0	0	0	0	0	0	0	0	0	0	0	0	0	0	0	0	0	1	1	0	0	0	0	0	0	0	0	0	0	0	0
3	0	0	0	1	0	0	1	0	0	0	0	0	1	0	0	0	0	0	0	0	0	1	0	0	0	0	0	0	0	0	0	0	0	0	0	0	1	1	1	0	0	0	0	0	0	0	0
4	0	0	1	0	1	0	1	0	0	0	0	0	1	0	0	0	0	0	0	0	0	1	0	0	0	0	0	0	0	0	0	0	0	0	0	0	1	1	1	0	0	0	0	0	0	0	0
5	0	1	0	1	0	1	0	0	0	0	0	1	1	1	1	0	0	0	1	1	0	1	1	0	0	0	0	0	0	0	0	0	0	1	1	1	1	1	1	0	0	0	0	0	0	1	0
6	0	1	0	0	1	0	0	0	0	0	1	1	1	1	0	0	0	0	1	1	1	1	1	1	1	1	1	1	1	0	0	1	0	0	1	0	1	1	0	0	1	0	0	0	0	1	0
7	0	0	1	1	0	0	0	0	0	0	0	0	0	0	0	0	0	0	0	0	0	1	0	0	0	0	0	0	0	0	0	0	0	1	0	0	0	1	1	0	0	0	0	0	0	0	0
8	0	0	0	0	0	0	0	0	0	0	0	0	1	0	0	0	0	0	0	1	1	0	0	0	0	1	0	1	1	0	0	1	0	0	0	0	0	1	0	0	1	1	1	1	0	1	1
9	1	1	0	0	0	1	0	0	0	0	1	0	0	0	0	0	0	0	0	1	0	0	0	0	0	0	0	0	0	0	0	0	0	1	0	0	0	0	0	0	0	0	0	0	0	0	0
10	1	1	0	0	0	0	0	0	0	0	1	0	0	0	0	0	0	0	0	0	0	1	0	0	0	0	0	0	0	0	0	0	0	1	0	0	0	0	0	0	0	0	0	0	0	0	0
11	1	1	0	0	0	1	0	0	1	0	0	1	0	1	0	0	0	0	0	0	0	0	0	0	0	0	0	0	0	0	0	0	0	1	1	0	0	0	0	0	0	0	0	0	0	0	0
12	0	1	0	1	1	1	0	0	0	0	1	0	1	1	0	0	0	0	0	1	0	1	0	0	0	0	0	0	0	0	0	0	0	1	1	0	0	1	1	0	0	0	0	0	0	0	0
13	0	0	1	0	1	1	0	1	0	0	0	1	0	1	1	0	0	0	1	1	1	1	1	0	0	1	0	0	0	0	0	1	0	0	0	0	1	1	1	0	0	0	0	0	0	1	0
14	1	1	0	0	1	1	0	0	0	0	1	1	1	0	0	0	0	0	1	0	1	1	1	0	0	1	1	1	1	0	0	0	1	1	1	0	1	0	0	0	1	0	0	0	0	1	0
15	0	0	0	0	1	0	0	0	0	0	0	0	1	0	0	0	0	1	0	1	0	0	0	0	0	0	0	0	0	0	1	0	0	0	0	0	0	0	0	0	0	0	0	0	0	0	0
16	0	0	0	0	0	0	0	0	0	0	0	0	0	0	0	0	0	1	0	0	0	0	0	0	0	0	0	0	0	0	1	0	0	0	0	0	0	1	1	0	0	0	0	1	0	0	0
17	0	0	0	0	0	0	0	0	0	0	0	0	0	0	1	1	0	0	0	0	0	0	0	0	0	0	0	0	0	0	1	0	0	0	0	0	0	0	0	0	0	0	0	1	0	0	0
18	0	0	0	0	0	0	0	0	0	0	0	0	0	0	1	1	0	0	0	1	1	0	0	0	0	0	0	0	0	0	1	0	0	0	0	0	1	0	0	0	0	0	0	1	0	0	0
19	0	0	0	0	1	0	0	0	0	0	0	0	1	0	0	0	0	0	0	0	1	0	1	0	0	1	1	0	1	0	0	1	0	0	0	0	0	0	0	0	0	0	1	1	0	0	0
20	0	0	0	0	1	1	0	0	0	0	0	1	1	1	1	0	0	0	1	0	1	1	1	0	0	1	1	0	0	0	0	1	0	0	0	0	1	1	0	0	0	0	0	1	0	1	0
21	0	0	0	0	0	0	0	0	0	0	0	0	1	1	0	0	0	0	0	1	0	0	1	0	0	1	1	1	0	1	0	0	0	0	0	0	1	1	0	0	0	1	1	1	1	1	0
22	0	0	1	1	1	1	0	0	0	0	0	1	1	1	0	0	0	0	0	0	0	0	0	0	0	0	0	0	0	0	0	0	1	1	0	0	0	1	1	0	0	0	0	0	0	0	0
23	0	0	0	0	1	0	0	1	0	0	0	1	1	0	0	0	0	0	1	1	1	0	0	0	0	1	1	1	0	0	1	1	0	0	0	0	0	1	0	1	1	1	1	1	0	1	0
24	0	0	0	0	0	0	0	0	0	0	0	0	1	0	0	0	0	0	0	0	0	0	0	0	0	0	0	0	0	0	0	1	0	0	0	0	0	0	0	0	0	0	0	0	0	0	0
25	0	0	0	0	0	0	0	0	0	0	0	1	1	0	0	0	0	0	0	0	0	0	0	0	0	0	0	1	0	0	0	1	0	0	0	0	0	0	0	0	0	0	0	0	0	1	0
26	0	0	0	0	0	0	0	1	0	0	0	0	1	0	0	0	0	0	1	1	1	0	1	0	0	0	0	1	0	0	0	1	0	0	0	0	1	0	0	0	1	1	1	0	1	1	0
27	0	0	0	0	0	0	0	0	0	0	0	0	0	0	0	0	0	0	0	1	1	0	0	0	0	0	0	1	0	0	0	1	0	0	0	0	1	0	0	0	1	0	1	0	0	1	0
28	0	0	0	0	1	0	0	1	0	0	0	0	0	1	0	0	0	0	0	1	1	0	1	0	0	1	1	0	1	0	0	1	0	0	0	0	0	0	0	1	1	1	1	1	1	1	0
29	0	0	0	0	0	0	0	1	0	0	0	0	0	0	0	0	0	0	1	0	0	0	0	0	0	0	0	1	0	0	0	1	0	0	0	0	0	0	0	1	1	1	0	1	0	1	0
30	0	0	0	0	0	0	0	0	0	0	0	0	0	0	1	1	0	1	0	0	0	0	0	0	0	0	0	0	0	0	0	0	0	0	0	0	0	0	0	0	0	0	0	1	0	0	0
31	0	0	0	0	0	0	0	0	0	0	0	0	0	0	0	1	0	1	0	0	0	0	0	0	0	0	0	0	0	0	0	0	0	0	0	0	0	0	0	0	0	0	0	1	0	0	0
32	0	0	0	0	0	1	0	0	0	0	0	1	1	0	0	0	0	0	1	1	0	0	1	0	0	1	1	1	0	0	0	0	0	0	0	0	0	0	0	1	0	0	0	1	0	1	0
33	0	0	0	0	1	1	0	0	0	0	0	0	0	1	0	0	0	0	0	1	0	1	0	0	0	0	0	0	0	0	0	0	0	1	0	0	0	0	0	0	0	0	0	0	0	0	0
34	1	1	1	1	1	1	1	0	1	1	1	1	0	1	0	0	0	0	0	0	0	1	0	0	0	0	0	0	0	0	0	0	1	0	1	0	0	1	0	0	0	0	0	0	0	0	0
35	0	0	0	0	1	1	0	0	0	0	1	1	0	1	0	0	0	0	0	0	0	0	0	0	0	0	0	0	0	0	0	0	0	0	0	0	0	0	0	0	0	0	0	0	0	0	0
36	0	0	0	0	1	0	0	0	0	0	0	0	0	0	1	0	0	0	0	0	0	0	0	0	0	0	0	0	0	0	0	0	0	0	0	0	1	1	1	0	0	0	0	0	0	0	0
37	0	0	1	1	1	0	0	0	0	0	0	0	1	1	0	0	0	0	0	1	1	0	0	0	0	1	1	0	0	0	0	0	0	0	0	1	0	1	1	0	0	0	0	0	0	0	0
38	0	0	1	1	1	0	0	1	0	0	0	0	1	0	1	1	0	1	0	0	1	1	0	0	0	1	0	0	0	0	1	0	0	0	0	1	1	0	1	1	1	1	0	1	0	0	0
39	0	0	1	1	1	0	0	0	0	0	0	0	1	0	1	1	0	0	0	0	1	1	0	0	0	0	0	0	0	0	1	0	0	0	0	1	1	1	0	1	0	0	0	1	0	0	0
40	0	0	0	0	0	0	0	0	0	0	0	0	0	0	0	0	0	0	0	0	0	0	0	0	0	0	1	1	1	0	0	1	0	0	0	0	0	0	0	0	1	1	1	1	0	0	0
41	0	0	0	0	0	1	0	0	0	0	0	1	0	0	0	0	0	0	0	1	1	0	0	0	0	1	1	1	1	0	0	0	0	0	0	0	0	0	0	1	0	1	1	1	1	1	1
42	0	0	0	0	0	0	0	0	0	0	0	0	0	0	0	0	0	0	0	1	1	0	1	0	0	1	0	1	1	0	0	1	0	0	0	0	0	1	0	1	1	0	1	1	1	1	0
43	0	0	0	0	0	0	0	1	0	0	0	0	0	0	0	0	0	0	1	1	1	0	0	0	0	1	1	1	0	0	0	1	0	0	0	0	0	0	0	1	1	1	0	1	0	0	0
44	0	0	0	0	1	0	0	1	0	0	0	0	0	0	0	1	1	1	1	1	1	0	1	0	0	0	0	1	1	1	1	0	0	0	0	0	0	1	1	1	1	1	1	0	1	0	0
45	0	0	0	0	0	0	0	0	0	0	0	0	0	0	0	0	0	0	0	1	1	0	0	0	0	0	1	1	0	0	0	1	0	0	0	0	0	0	0	1	0	1	0	1	0	1	0
46	0	0	0	0	1	0	0	0	0	0	0	1	1	1	0	0	0	0	0	1	1	0	0	0	0	1	1	1	0	0	0	1	0	0	0	0	0	1	0	0	0	1	0	1	0	0	0
47	0	0	0	0	0	0	0	1	0	0	0	0	0	0	0	0	0	0	0	0	0	0	0	0	0	0	0	0	0	1	1	0	0	0	0	0	0	0	0	0	1	0	0	1	0	0	0

## Sheet: cat(CIJctx;N=52,L=818)
Connection matrix of cat cortex.
CIJctx.mat (weighted directed network)
52 nodes, 818 links.
Reference: Scannell et al. (1999).
Contributor: Olaf Sporns.
column/row node index	1	2	3	4	5	6	7	8	9	10	11	12	13	14	15	16	17	18	19	20	21	22	23	24	25	26	27	28	29	30	31	32	33	34	35	36	37	38	39	40	41	42	43	44	45	46	47	48	49
1	0	3	3	1	3	2	0	2	0	2	2	3	0	0	0	0	0	0	0	0	0	0	0	0	0	0	0	0	0	0	0	0	0	0	0	0	0	0	0	0	0	0	0	0	0	0	0	0	0
2	3	0	3	1	3	3	1	1	0	2	2	2	0	1	0	0	0	0	0	0	0	0	0	0	0	0	0	0	0	0	0	0	0	0	0	0	1	0	0	0	0	0	0	0	0	0	0	0	0
3	3	3	0	2	3	2	1	2	2	3	1	3	1	2	0	0	0	0	0	0	0	1	0	0	0	0	0	0	0	0	0	1	0	0	1	1	2	0	0	0	0	0	0	0	0	0	0	0	0
4	1	2	1	0	1	1	2	1	3	0	0	2	0	1	3	3	0	0	0	0	0	1	0	0	0	0	0	0	0	0	0	1	1	0	0	0	1	0	0	0	0	1	1	2	0	0	0	1	0
5	3	2	3	2	0	2	0	3	0	1	1	3	0	0	1	0	0	0	0	0	0	0	0	0	0	0	0	0	0	0	0	1	0	0	0	0	2	0	0	0	0	0	1	1	0	0	0	1	0
6	3	3	2	0	3	0	1	0	0	2	0	0	1	2	1	0	0	0	0	0	0	0	0	0	0	0	0	0	0	1	1	0	1	1	2	1	2	1	0	0	0	0	0	0	1	1	0	0	0
7	0	0	1	2	0	1	0	1	2	0	0	0	0	1	2	0	0	0	0	0	0	1	0	0	0	0	0	0	0	0	0	0	1	0	0	0	2	0	0	0	0	1	0	2	0	1	0	0	0
8	0	1	1	0	3	0	0	0	2	0	0	2	0	0	1	0	0	0	0	0	0	1	0	0	0	0	0	0	0	0	0	0	0	0	0	0	0	0	0	0	0	0	0	0	0	0	0	0	0
9	0	0	0	3	0	0	0	2	0	0	1	0	0	0	2	0	0	0	0	0	0	2	0	0	0	0	0	0	0	0	0	0	0	0	0	0	0	0	0	0	0	0	2	2	0	0	0	0	0
10	3	3	3	1	1	2	0	0	0	0	2	2	0	2	0	0	0	0	0	0	0	1	0	0	0	0	0	0	0	0	0	0	0	0	1	0	2	0	0	0	0	0	0	0	0	1	0	2	1
11	2	2	1	0	1	0	0	1	1	2	0	2	0	2	0	0	0	0	0	0	0	1	0	0	0	0	0	0	0	0	0	0	0	0	1	0	2	0	0	0	0	0	0	0	0	0	0	2	1
12	3	2	3	1	3	0	0	2	0	2	2	0	3	2	0	0	0	0	0	0	0	2	0	0	0	0	0	0	0	0	0	0	1	0	1	0	0	0	0	0	0	1	1	1	0	1	2	2	1
13	0	0	1	0	0	1	0	0	0	0	0	3	0	2	1	2	0	0	0	0	0	2	0	0	0	0	0	0	0	0	0	0	1	0	1	0	0	0	0	0	0	1	1	1	1	2	2	2	1
14	0	1	2	1	0	0	0	0	0	2	1	1	0	0	0	0	0	0	0	0	0	2	0	0	0	0	0	0	0	1	0	2	3	1	2	2	3	2	2	0	0	1	1	1	1	3	2	1	0
15	0	0	0	3	1	1	2	0	2	1	0	2	2	0	0	2	0	0	0	0	0	1	0	1	1	0	0	0	2	2	1	2	2	2	2	2	0	1	2	0	0	2	1	2	0	1	0	1	1
16	0	0	1	3	1	1	0	0	0	1	1	2	2	1	2	0	0	0	0	0	0	0	0	0	0	0	0	0	0	0	0	0	0	0	0	0	0	0	0	0	0	1	0	2	1	1	0	1	2
17	0	0	0	0	0	0	0	0	0	0	0	0	0	0	0	0	0	2	3	2	2	1	1	0	0	0	0	0	0	0	0	0	0	0	0	0	0	0	0	0	1	0	0	0	0	0	0	1	0
18	0	0	0	0	0	0	0	0	0	0	0	0	0	0	1	0	3	0	2	2	0	2	1	0	0	0	0	0	0	0	0	0	0	0	0	0	0	0	0	0	0	1	2	2	0	0	0	2	1
19	0	0	0	0	0	0	0	0	0	0	0	0	0	0	1	0	3	2	0	2	1	1	0	0	0	0	0	0	0	0	0	0	0	0	0	0	0	0	0	0	0	0	0	0	0	0	0	0	2
20	0	0	0	0	0	0	0	0	0	0	0	1	1	0	0	0	3	3	1	0	2	2	1	0	0	0	0	0	0	0	0	0	0	0	0	0	0	0	0	0	0	0	0	0	0	2	2	2	0
21	0	0	0	0	0	0	0	0	0	0	0	0	0	0	0	0	2	2	1	2	0	2	2	0	0	0	0	0	0	0	0	0	0	0	0	0	0	0	0	0	0	0	0	0	0	1	0	0	1
22	0	0	0	0	0	0	0	0	0	1	1	2	2	1	1	2	1	1	0	2	2	0	0	0	0	0	0	0	0	0	0	0	2	0	0	0	0	0	0	0	1	1	2	2	1	2	0	2	1
23	0	0	0	0	0	0	0	0	0	0	0	0	0	0	0	0	0	2	0	0	0	2	0	0	0	0	0	0	0	0	0	0	0	0	0	0	0	0	0	0	1	1	2	2	0	0	0	1	3
24	0	0	0	0	0	0	0	0	0	0	0	0	0	0	1	0	0	0	0	0	0	0	0	0	3	3	3	3	0	3	2	2	0	3	3	0	0	2	1	0	0	0	0	0	0	0	0	0	0
25	0	0	0	0	0	0	0	0	0	0	0	0	0	0	1	0	0	0	0	0	0	0	0	3	0	3	3	3	0	2	2	2	0	2	3	1	1	1	1	0	0	0	0	0	0	0	0	0	0
26	0	0	0	0	0	0	0	0	0	0	0	0	0	0	0	0	0	0	0	0	0	0	0	3	3	0	3	3	0	2	1	2	1	3	1	2	0	2	1	0	0	0	0	0	0	0	0	0	0
27	0	0	0	0	0	0	0	0	0	0	0	0	0	0	0	0	0	0	0	0	0	0	0	3	3	3	0	3	0	2	1	2	1	2	2	0	2	1	2	0	0	0	1	1	0	0	0	0	0
28	0	0	0	0	0	0	0	0	0	0	0	0	0	0	2	0	0	0	0	0	0	0	0	3	3	3	3	0	1	3	3	2	1	2	1	2	0	3	0	0	0	0	1	1	0	0	0	1	1
29	0	0	0	0	0	0	0	0	0	0	0	0	0	0	2	0	0	0	0	0	0	0	0	0	1	0	0	0	0	1	1	2	2	2	2	2	0	2	1	0	0	1	2	2	1	1	0	1	2
30	0	0	0	0	0	0	0	0	0	0	0	0	0	0	1	0	0	0	0	0	0	0	0	2	2	2	2	2	0	0	2	2	2	3	3	3	2	2	2	0	0	0	0	0	1	1	0	0	0
31	0	0	0	0	0	0	0	0	0	0	0	0	0	0	1	0	0	0	0	0	0	0	0	2	2	2	2	2	0	2	0	2	0	2	1	2	1	1	1	0	0	0	0	0	1	1	0	1	1
32	0	0	0	0	0	0	0	0	0	0	0	1	1	2	2	0	0	0	0	0	0	1	0	1	1	0	0	1	2	0	0	0	3	0	2	1	2	1	1	1	2	2	0	0	2	2	0	0	0
33	0	0	0	0	0	0	0	0	0	0	0	0	0	3	1	0	0	0	0	0	0	1	0	0	0	0	0	0	2	1	0	3	0	1	1	1	2	0	2	1	2	2	2	2	2	3	0	1	1
34	0	0	0	0	0	0	0	0	0	0	0	0	0	1	1	0	0	0	0	0	0	0	0	0	0	0	0	1	2	2	2	0	1	0	1	3	0	2	2	0	0	0	1	0	1	1	0	0	0
35	0	0	1	0	0	0	0	0	0	0	0	1	1	2	1	0	0	0	0	0	0	0	0	0	0	0	0	1	2	2	1	2	1	2	0	1	2	0	2	0	0	1	1	0	1	1	0	0	0
36	0	0	1	0	0	0	0	0	0	0	0	0	0	2	1	0	0	0	0	0	0	0	0	0	0	0	0	2	2	2	2	1	1	3	2	0	2	2	2	0	0	0	1	0	1	1	0	0	0
37	0	0	1	0	0	0	0	0	0	0	0	0	0	2	0	0	0	0	0	0	0	0	0	0	0	0	0	0	0	2	1	2	2	0	3	2	0	1	2	0	0	1	1	0	1	1	0	0	0
38	0	0	0	0	0	0	0	0	0	0	0	0	0	1	1	0	0	0	0	0	0	0	0	0	1	0	0	2	2	2	1	1	0	2	2	2	1	0	1	0	0	0	1	0	0	1	0	0	0
39	0	0	0	0	0	0	0	0	0	0	0	0	0	2	1	0	0	0	0	0	0	0	0	0	1	0	0	0	1	2	1	1	2	3	3	1	2	2	0	0	0	0	1	0	0	1	0	0	0
40	0	0	0	0	0	0	0	0	0	0	0	0	0	0	0	0	0	0	0	0	0	0	0	0	0	0	0	0	0	0	0	0	2	0	0	0	0	0	0	0	3	0	2	0	3	2	0	2	1
41	0	0	0	0	0	0	0	0	0	0	0	0	0	1	0	1	0	0	0	0	0	1	0	0	0	0	0	0	0	0	0	0	0	0	0	0	0	0	0	3	0	2	2	2	2	2	1	0	0
42	0	0	0	0	0	0	0	0	0	0	0	1	1	1	1	1	0	0	0	0	0	1	0	0	0	0	0	0	0	0	0	0	0	0	1	0	1	0	0	2	3	0	2	2	3	3	1	0	0
43	0	0	0	1	0	0	1	0	0	0	0	1	0	0	1	1	1	1	0	0	0	2	0	0	0	0	0	1	1	0	0	0	2	1	2	1	1	1	1	3	3	2	0	0	2	1	0	3	1
44	0	0	0	1	0	0	1	0	0	0	0	1	0	1	2	3	1	1	0	0	0	2	0	0	0	0	0	1	2	1	1	1	2	1	2	1	1	1	1	0	1	3	0	0	2	1	0	2	3
45	0	0	0	0	0	0	0	0	0	0	0	0	0	0	0	0	0	0	0	0	0	0	0	0	0	0	0	0	0	0	0	0	0	1	1	2	1	1	2	1	3	2	2	2	0	2	2	0	0
46	0	0	0	0	0	0	0	0	0	0	0	2	2	2	1	0	0	0	0	2	0	2	0	0	0	0	0	0	0	0	0	0	3	1	1	1	1	1	1	1	3	2	2	2	3	0	2	1	1
47	0	0	0	0	0	0	0	0	0	0	0	2	2	0	0	0	0	0	0	2	0	0	0	0	0	0	0	0	0	0	0	0	0	0	0	0	0	0	0	0	2	1	0	0	2	2	0	2	1
48	0	0	0	1	1	1	1	0	0	0	0	1	1	1	0	0	1	2	0	2	0	1	1	1	1	1	1	1	2	0	0	0	2	0	0	1	0	0	0	2	2	1	3	1	2	2	1	0	3
49	0	0	0	1	1	1	1	0	0	0	0	1	1	0	2	2	1	2	0	0	0	2	3	1	1	1	1	1	1	0	0	0	1	0	0	1	0	0	0	2	2	1	1	3	2	1	1	3	0
50	0	0	0	0	0	0	0	0	0	0	0	1	1	0	0	0	0	0	0	0	0	0	0	0	0	0	0	0	0	0	0	0	0	0	0	0	0	0	0	1	1	0	0	0	1	2	0	2	2
51	0	0	0	0	0	0	0	0	0	0	0	1	1	0	0	0	0	0	0	0	0	0	0	0	0	0	0	0	0	0	0	0	0	0	0	0	0	0	0	3	2	1	2	1	1	1	2	0	0
52	0	0	0	0	0	0	0	0	0	0	0	2	2	0	0	0	0	0	0	0	0	0	0	0	0	0	0	0	0	0	0	0	1	0	0	0	0	0	0	3	2	0	0	0	1	1	1	3	2
[truncated: 3 more columns]
